# Supplementary material for: Genetic Variability among Complete Human Respiratory Syncytial Virus Subgroup A Genomes: Bridging Molecular Evolutionary Dynamics and Epidemiology
Source: PLoS One. 2012 Dec 7;7(12):e51439. doi: 10.1371/journal.pone.0051439 (PMC3517519; doi:10.1371/journal.pone.0051439)
Supplement: Figure S1 — Evidence of recombination events within the genomes of RSV isolates. (A) A/WI/629-4266/98; (B) A/WI/629-4302/98; (C) A/WI/629-4285/98; (D) A/WI/629-3734/98; and (E) A/WI/629-4255/98. Whereas bootscan plots indicate regions of sequence where these isolates are differentially most closely related to major (in green) and minor (in blue) parental viruses, peaks in the Maxchi plots indicate the most probable locations of recombination breakpoints. Neighbor joining trees (Jukes Cantor model with 100 bootstrap replicates) constructed from different regions of the RSV full genome alignment (where region A corresponds with the genome region inherited from the recombinant’s major parent and regions B and C correspond with the genome regions inherited from the recombinant’s minor parent/parents). Within these trees, recombinant sequences are highlighted in red, sequences closely related to the recombinants’ major parents are highlighted in green, and sequences closely related to the recombinants’ minor parents are highlighted in blue. (ZIP) [file pone.0051439.s001.zip]

Archive with 5 entries (4 files):
- Figure S1 A-C.eps
- __MACOSX/
- __MACOSX/._Figure S1 A-C.eps
- Figure S1 D-E.eps
- __MACOSX/._Figure S1 D-E.eps
