# Supplementary material for: Genetic Variability among Complete Human Respiratory Syncytial Virus Subgroup A Genomes: Bridging Molecular Evolutionary Dynamics and Epidemiology
Source: PLoS One. 2012 Dec 7;7(12):e51439. doi: 10.1371/journal.pone.0051439 (PMC3517519; doi:10.1371/journal.pone.0051439)
Supplement: Figure S6 — Pervasive and episodic selection sites in the G gene. The G gene based phylogenetic trees show the substitution history for episodic sites 154 and 255 plus the pervasive sites 274 and 290. (ZIP) [file pone.0051439.s006.zip]

Archive with 9 entries (8 files):
- Figure S6 site 154.tiff
- __MACOSX/
- __MACOSX/._Figure S6 site 154.tiff
- Figure S6 site 255.tiff
- __MACOSX/._Figure S6 site 255.tiff
- Figure S6 site 274.tiff
- __MACOSX/._Figure S6 site 274.tiff
- Figure S6 site 290.tiff
- __MACOSX/._Figure S6 site 290.tiff
